# Supplementary material for: Dual E-Cigarette Users Show Nicotine Addiction Risk Alleles and Nuclear Abnormalities in Oral Epithelial Cells
Source: Adv Respir Med. 2026 Jun 18;94(3):39. doi: 10.3390/arm94030039 (PMC13295726; doi:10.3390/arm94030039)
Supplement: Supplementary file 1 [file arm-94-00039-s001.zip]

Archive with 1 entries (1 files):
- arm-4273560-supplementary.pdf
